# Supplementary material for: Targeting RAF Isoforms and Tumor Microenvironments in RAS or BRAF Mutant Colorectal Cancers with SJ-C1044 for Anti-Tumor Activity
Source: Curr Issues Mol Biol. 2023 Jul 13;45(7):5865–78. doi: 10.3390/cimb45070371 (PMC10378394; doi:10.3390/cimb45070371)
Supplement: Supplementary file 1 [file cimb-45-00371-s001.zip]

Archive with 1 entries (1 files):
- cimb-2460475-supplementary.pdf
